# Supplementary material for: Syntheses, Characterization, and Antioxidant Evaluation of Cu2+, Mn2+, and Fe3+ Complexes with a 14 Membered EDTA-Derived Macrocycle
Source: Molecules. 2019 Oct 1;24(19):3556. doi: 10.3390/molecules24193556 (PMC6804257; doi:10.3390/molecules24193556)
Supplement: Supplementary file 1 [file molecules-24-03556-s001.zip]

Archive with 1 entries (1 files):
- Revised supp mat molecules-595912.docx
